# Supplementary material for: Accelerometer-Based Identification of Fatigue in the Lower Limbs during Cyclical Physical Exercise: A Systematic Review
Source: Sensors (Basel). 2022 Apr 14;22(8):3008. doi: 10.3390/s22083008 (PMC9025833; doi:10.3390/s22083008)
Supplement: Supplementary file 1 [file sensors-22-03008-s001.zip]

Archive with 1 entries (1 files):
- sensors-1670607-supplementary.pdf
